# Supplementary material for: Curcuma longa L. Rhizome Extract as a Poly(vinyl chloride)/Graphene Nanocomposite Green Modifier
Source: Molecules. 2022 Nov 21;27(22):8081. doi: 10.3390/molecules27228081 (PMC9698460; doi:10.3390/molecules27228081)
Supplement: Supplementary file 1 [file molecules-27-08081-s001.zip]

Archive with 1 entries (1 files):
- molecules-2029704-supplementary.pdf
